# Supplementary material for: Clinical application of 90-gene expression test in a patient with occult breast cancer: a case report and literature review
Source: Breast Cancer. 2025 Jun 5;32(5):1144–51. doi: 10.1007/s12282-025-01728-0 (PMC12394298; doi:10.1007/s12282-025-01728-0)
Supplement: Supplementary file 3 — Supplementary file3 (XLSX 13 KB) [file 12282_2025_1728_MOESM3_ESM.xlsx]

## Sheet: R-081458-2708-XW-20231129
Gene	R-081458-2708-XW-20231129
S100A8	5.31485
KRT19	3.47585
SPP1	2.78053
RPS11	2.55633
CDH1	2.43652
SFN	1.92906
KRT14	1.54144
AGR2	1.44233
GATA3	1.16536
ASPN	0.994133
SERPINB3	0.954248
XIST	0.929491
AZGP1	0.90732
VEGFA	0.901079
ESR1	0.485157
CLU	0.466026
LUM	0.161221
S100P	0.15943
EPCAM	-0.0313301
CA12	-0.0623474
SERPINA3	-0.0777512
COL11A1	-0.557964
CEACAM6	-0.573132
MGP	-0.614243
IGFBP2	-0.744013
POSTN	-0.889433
IGFBP7	-1.02459
CXCL14	-1.48433
PRRX1	-1.60813
APOD	-1.70519
ATP1B1	-1.8084
GJA1	-1.87688
GPX3	-2.87009
CEACAM5	-2.88279
MSMB	-2.93338
MMP12	-3.02574
CHI3L1	-3.0537
S100A2	-3.35203
SFRP1	-3.93109
KRT13	-3.9693
SCGB2A2	-4.09439
MMP1	-4.27373
ID4	-4.29381
NPY1R	-4.71843
PTGDS	-4.72546
NPTX2	-4.79526
FABP4	-4.81443
PTN	-4.9725
IGJ	-4.97315
NKX3-1	-5.28192
GPM6B	-5.44052
HBB	-5.60292
TACSTD2	-6.28674
PEG3	-6.52304
KRT15	-6.92722
SPINK1	-7.41243
PI15	-7.6632
PIGR	-7.71702
GREM1	-8.03913
TG	-8.28218
ACPP	-8.59155
PLA2G2A	-8.71798
PCDH7	-8.81077
FABP1	-8.82148
MMP3	-9.22774
CDH17	-9.64921
ACTG2	-9.86414
TYRP1	-10.2637
C7	-10.827
CHGA	-13.1089
TH	-13.1089
DLK1	-13.1089
SST	-13.1089
APOBEC3B	-13.1089
GCG	-13.1089
SFTPB	-13.1089
GFAP	-13.1089
TSPAN8	-13.1089
CYP17A1	-13.1089
KLK2	-13.1089
RPS4Y1	-13.1089
KLK3	-13.1089
LGALS4	-13.1089
KRT20	-13.1089
PCP4	-13.1089
SLC3A1	-13.1089
ISL1	-13.1089
TM4SF4	-13.1089
CLDN18	-13.1089
SULT2A1	-13.1089
